# Supplementary material for: The Discovery of Endo-Fucanases in the GH141 Family: A Novel Functional Activity Within the Family
Source: Int J Mol Sci. 2025 Dec 31;27(1):443. doi: 10.3390/ijms27010443 (PMC12786026; doi:10.3390/ijms27010443)
Supplement: Supplementary file 1 [file ijms-27-00443-s001.zip]

Archive with 1 entries (1 files):
- ijms-4056016-supplementary.pdf
